# Supplementary material for: Digital Quantification of Intratumoral CD8+ T-Cells Predicts Relapse and Unfavorable Outcome in Uveal Melanoma
Source: Cancers (Basel). 2022 Dec 2;14(23):5959. doi: 10.3390/cancers14235959 (PMC9740732; doi:10.3390/cancers14235959)
Supplement: Supplementary file 1 [file cancers-14-05959-s001.zip]

Archive with 1 entries (1 files):
- cancers-1932914-supplementary.pdf
